# Supplementary material for: The Plastid Genome of Najas flexilis: Adaptation to Submersed Environments Is Accompanied by the Complete Loss of the NDH Complex in an Aquatic Angiosperm
Source: PLoS One. 2013 Jul 4;8(7):e68591. doi: 10.1371/journal.pone.0068591 (PMC3701688; doi:10.1371/journal.pone.0068591)
Supplement: Table S1 — Primer sets used in the chloroplast genome of Najas flexilis for amplification and Sanger sequencing of assembly gaps, low coverage areas and junctions. (XLS) [file pone.0068591.s002.xls]

## Sheet: Sheet1
Table S1. Primer sets used in the chloroplast genome of Najas flexilis for amplification and Sanger sequencing of assembly gaps, low coverage areas and junctions.
Gap name	Primer	Gene		Sequence 5'-3'	TM	5' Position	Product size
LSC 1	NF_rps16_2_F	rps16 Exon 1	Forward	AACAGTTTCGGTGGGTTGAG	60.01	5046
	NF_rps16_2_R	rps16 Exon 2	Reverse	GCAACGTGTGACTTGAAGGA	59.88	6645	1599
LSC 2	NF_trn_GLN_1_F	tRNA-Gln(UUG)	Forward	CCACTTGGCCACGCCCCATT	59.9	8356
	NF_trn_GLN_1_R	psbI	Reverse	ACGTCCACCAGGATTACGCCCT	59.66	9901	1545
	NF_trn_GLN_2_F	tRNA-Gln(UUG)	Forward	AACCCGTTGCCTTACCACTT	60.77	8342
	NF_trn_GLN_2_R	psbK	Reverse	GGAAAATGGCATAAGCCTCA	60.04	9290	948
LSC 3	NF_psbI_1_F	psbI	Forward	GGGCGTAATCCTGGTGGACGTG	59.55	9881
	NF_psbI_1_R	tRNA-Gly(UCC)	Reverse	CCTCCAATGTGGCATTGAAAGGGAGG	59.79	11392	1511
	NR_psbI_3_F	psbI	Forward	ATCCTGGTGGACGTGAAGAC	59.97	9888
	NR_psbI_3_R	tRNA-Gly(UCC)	Reverse	CCTCGATTTTTCCTCCAATG	59.5	11403	1513
LSC 4	NF_psbM_1_F	spacer after psbM	Forward	AATCGGGTCCGGCCCATCCA	59.97	32724
	NF_psbM_1_R	tRNA-Tyr(GUA)	Reverse	TGCCCGAGCGGTTAATGGGG	59.13	34375	1651
LSC 5	NF_trnatyr_1_F	tRNA-Tyr(GUA)	Forward	GCTCGGGCATCGACCCAGGA	60.67	34367
	NF_trnatyr_1_R	tRNA-Thr(GGU)	Reverse	ACCATGGCGTTACTCTACCGCT	57.8	35222	855
LSC 6	NF_psaA_1F	psaA	Forward	TCCTCGGAAGCCCCCACCAA	59.46	45234
	NF_psaA_1R	ycf3	Reverse	AAGGTCTTGCGCAGCGGTGT	59.56	46865	1631
LSC 7	NF_atpE_2_F	past atpE	Forward	GGAAGGAATGAAATCGGTGA	59.87	56810
	NF_atpE_2_R	rbcL	Reverse	GTGGAACTCCAGGTTGAGGA	60.09	57809	999
LSC 10	NF_psaJ_1_F	psaJ	Forward	ACATATCTCTCTGTGGCACCCGT	57.31	70633
	NF_psaJ_1_R	rps18	Reverse	CCCCCGACCTAATTGCGGGC	59.83	71732	1099
LSC 14	NF_rpl22_1_F	rpl22	Forward	CGCCCTTTAGCTCGGGGCCT	60.95	87127
	NF_rpl22_1_R	rps19	Reverse	TGCTATTCTACCCTCAATGCTTGGCA	58.35	88545	1418
LSC Irb	NF_LSC_IRb_1F	rps19	Forward	TGCCAAGCATTGAGGGTAGAATAGCA	58.35	88520
	NF_LSC_IRb_1R	tRNA-Ile(CAU)	Reverse	CGCCAACGGGAGCGTTCCAT	60.04	90746	2226
	NF_LSC_IRb_2F	rpl2 exon 2	Forward	ACGGCGACGAAGAATCAAAGTATCAC	57.84	88812
	NF_LSC_IRb_2R	rpl2 exon 1	Reverse	TACCCCGAGCACACGCAACG	59.7	90225	1413
SSC Irb	NF_SSC_IRa_rps15_1F	rps15	Forward	AGTGAGTAATCGTTGGCGTTTTCCT	57.01	124617
	NF_SSC_IRa_rps15_1R	ycf1	Reverse	CCCAGAGATGTGGTGGAGGGCA	59.92	126246	1629
Origin	ORI_rpl2_1F	rpl2 intron	Forward	AGCCAGATGACGGAACGGGGA	59.64	155619
	ORI_rpl2_1R	tRNA-His(GUG)	Reverse	TCCACCATGCGCGGGTTCAA	59.27	48	791
